# Supplementary material for: Long-Chain Acyl-CoA Synthetases Promote Poplar Resistance to Abiotic Stress by Regulating Long-Chain Fatty Acid Biosynthesis
Source: Int J Mol Sci. 2022 Jul 29;23(15):8401. doi: 10.3390/ijms23158401 (PMC9369374; doi:10.3390/ijms23158401)
Supplement: Supplementary file 1 [file ijms-23-08401-s001.zip › Supplementary Table S1.xlsx]

## Sheet: Sheet1
Gene name	Accession number	Gene name	Accession number	Gene name	Accession number
AtLACS1	AT2G47240	OsLACS1	LOC_Os05g04170	PtLACS1	Potri.002G192400
AtLACS2	AT1G49430	OsLACS2	LOC_Os11g35400	PtLACS2	Potri.009G109900
AtLACS3	AT1G64400	OsLACS3	LOC_Os06g06350	PtLACS3	Potri.001G091900
AtLACS4	AT4G23850	OsLACS4	LOC_Os01g48910	PtLACS4	Potri.003G139700
AtLACS5	AT4G11030	OsLACS5	LOC_Os01g46750	PtLACS6	Potri.010G090200
AtLACS6	AT3G05970	OsLACS6	LOC_Os11g04980	PtLACS7	Potri.013G021300
AtLACS7	AT5G27600	OsLACS7	LOC_Os12g04990	PtLACS8-1	Potri.014G169400
AtLACS8	AT2G04350	OsLACS8	LOC_Os05g25310	PtLACS8-2	Potri.014G169600
AtLACS9	AT1G77590	OsLACS9	LOC_Os12g07110	PtLACS9-1	Potri.002G084100
				PtLACS9-2	Potri.005G177500

## Sheet: Sheet2
AT2G47240.1	AtLACS1
AT1G49430.1	AtLACS2
AT1G64400.1	AtLACS3
AT4G23850.1	AtLACS4
AT4G11030.1	AtLACS5
AT3G05970.1	AtLACS6
AT5G27600.1	AtLACS7
AT2G04350.1	AtLACS8
AT1G77590.1	AtLACS9
LOC_Os05g04170.1	OsLACS1
LOC_Os11g35400.1	OsLACS2
LOC_Os06g06350.1	OsLACS3
LOC_Os01g48910.1	OsLACS4
LOC_Os01g46750.1	OsLACS5
LOC_Os11g04980.1	OsLACS6
LOC_Os12g04990.1	OsLACS7
LOC_Os05g25310.1	OsLACS8
LOC_Os12g07110.1	OsLACS9
Potri.001G091900.2	PtLACS3
Potri.002G084100.2	PtLACS9-1
Potri.002G192400.4	PtLACS1
Potri.003G139700.1	PtLACS4
Potri.005G177500.1	PtLACS9-2
Potri.009G109900.1	PtLACS2
Potri.010G090200.1	PtLACS6
Potri.013G021300.2	PtLACS7
Potri.014G169400.7	PtLACS8-1
Potri.014G169600.2	PtLACS8-2
