# Supplementary material for: Long-Chain Acyl-CoA Synthetases Promote Poplar Resistance to Abiotic Stress by Regulating Long-Chain Fatty Acid Biosynthesis
Source: Int J Mol Sci. 2022 Jul 29;23(15):8401. doi: 10.3390/ijms23158401 (PMC9369374; doi:10.3390/ijms23158401)
Supplement: Supplementary file 1 [file ijms-23-08401-s001.zip › Supplementary Table S2.xlsx]

## Sheet: Sheet1
Primer	Nucleotide sequence (5´-3´)	Primer	Nucleotide sequence (5´-3´)
PtLACS1 F	GGCCATATGGGTTCATTCAC	PtLTPG13 F	GGTGATGGCAGTGGTCTTCT
PtLACS1 R	GGTTGCAGTCACCAAATCCT	PtLTPG13 R	AGAGTTTGCAAAGGCAAGGA
PtLACS2 F	AACCCAATGGAGCAATGAAG	PtLTPG14 F	CTTTGCTCCCAGTGCTTCTC
PtLACS2 R	CCTCAAGTGCCTGTCTGTCA	PtLTPG14 R	TGCACTGAAAGGCAACAGTC
PtLACS3 F	CAGGGGATATTGGTGAATGG	PtLTPG15 F	TGCTAAGCAATTTGGGCTCT
PtLACS3 R	TTCAAGTGCTTGCTGATTGG	PtLTPG15 R	GGAGGTGGTAAGCCTGTTGA
PtLACS4 F	CAGGGGATATTGGTGAATGG	PtLTPG18 F	TAGCCGCTGTAATGCCTCTT
PtLACS4 R	TTCAAGTGCTTGCTGATTGG	PtLTPG18 R	GGTCGAAGCTTGTGATGTGA
PtLACS6 F	GCAGTGTTCCTCGGCTCTAC	PtLTPG20 F	CTCTGCCATTAACACCAGCA
PtLACS6 R	TCCCACATTGGAGATGGATT	PtLTPG20 R	AACGGAAACAAACAGGGATG
PtLACS7 F	AGTGCGGTTTATGGGATCAG	PtLTPG21 F	CATGTTGCAGCGGATTAAGA
PtLACS7 R	GAGGCTGATCCTCAGAGGTG	PtLTPG21 R	CATTAGCAGGAGCGTGACAA
PtLACS8-1 F	GTTCACCAACATCTGCATGG	PtLTPG22 F	CAGCGATGTCAATGGATTTG
PtLACS8-1 R	GCTGAATCCCCCAACTACAA	PtLTPG22 R	GCTAGCTGAGTGCAGCATTG
PtLACS9-1 F	TCGCGGCAGAGAATTTAGTT	PtLTPG23 F	CTTCGGTGCTTGCTACCTTC
PtLACS9-1 R	CTTCTTCCGCACACCTTCTC	PtLTPG23 R	GGGAACGCTTCCAGTTACAA
PtLTPG1 F	TTGGCACTGCAAGATCAGAC	PtLTPG25 F	GCTGCGATGCCTTCTCTAAG
PtLTPG1 R	CAAGATCAGGGTTGTCACGA	PtLTPG25 R	GATCATCAGGACCAGGCATT
PtLTPG2 F	ATGAGGAGCCAGTCCCTTTT	PtLTPG26 F	CTTCGGTGCTTGCTACCTTC
PtLTPG2 R	CGCTTTCCCTGTAGCATAGC	PtLTPG26 R	ACGAGGCAGAGAAATGGCTA
PtLTPG3 F	GCGACAACCTTAACGAGAGC	PtLTPG27 F	CCTCGACTCCATCTTCTTCG
PtLTPG3 R	GAGCATGACAGCCTGAGTGA	PtLTPG27 R	CAGGCGGGGTTTGTACTTTA
PtLTPG4 F	GCTCTCTCCCTCCCTTCTGT	PtLTPG28 F	AGTGCTTGTGCCAGGTTCTT
PtLTPG4 R	ATGACCTGGAGATGGAGCTG	PtLTPG28 R	GCTTCCACCTGATGTTCCAT
PtLTPG5 F	CTCAACCTGCCTCCAAACTC	PtLTPG29 F	GGTGGCTGTGATTGCTTTTT
PtLTPG5 R	AGCAATCTGCAAGCCAAAGT	PtLTPG29 R	CAGAGGTCCCTACGGTCTTG
PtLTPG7 F	GCTTCACCCCGTGTGTTAAT	PtLTPG30 F	CTGTGTAACTTGGCGAGCAA
PtLTPG7 R	AGAGGGGTCCCAGATGATTT	PtLTPG30 R	AAGCTCCAAGAAGGCAACAA
PtLTPG8 F	TTGCTCACAGCTAGGCAATG	PtLTPG31 F	AGGGTTTTCAGGAGGTGAGG
PtLTPG8 R	GATCAGATGAATCCGCAGGT	PtLTPG31 R	CATCCATGGTGACGTTGAAA
PtLTPG9 F	AGCACTCCCTGGAGCTTGTA	PtLTPG32 F	ATGGCCTCCCTGTACTCTGA
PtLTPG9 R	GATGTGCCTGTTGATGTTGG	PtLTPG32 R	GCTGCTCCTGGTAGAGTTGG
PtLTPG10 F	CTTTGTGGGCAGGAGCTAAG	PtLTPG35 F	TCATGACTGCATCCACCACT
PtLTPG10 R	AGACATTGAGGCTGCGACTT	PtLTPG35 R	AGCATGTACACACGCTCTGG
PtLTPG11 F	AGAGCCACCAACAAATGACC	PtLTPG36 F	GGACTGGGAGCACAGTTGAT
PtLTPG11 R	GAACCAAAGAGGGTGCAGAG	PtLTPG36 R	TCAATCAAGAAGGCATGCTG
PtLTPG12 F	AAGGGACTTGCTGTTCTGG	PtActin F	GACCTTCAATGTGCCTGCAA
PtLTPG12 R	CAGGGCTAGGTGTGGTCAAT	PtActin R	ACCATCACCAGAATCCAGCA
