# Supplementary material for: Long-Chain Acyl-CoA Synthetases Promote Poplar Resistance to Abiotic Stress by Regulating Long-Chain Fatty Acid Biosynthesis
Source: Int J Mol Sci. 2022 Jul 29;23(15):8401. doi: 10.3390/ijms23158401 (PMC9369374; doi:10.3390/ijms23158401)
Supplement: Supplementary file 1 [file ijms-23-08401-s001.zip › Supplementary Table S3.xlsx]

## Sheet: Sheet1
Gene name	Accession number	CDS length (bp)	Number of amino acid (aa)	Molecular weight (KD)	Theoretical PI	Instability index	Stability	Aliphatic index	Grand average of hydropathicity (GRAVY)	Subcellular localization
PtLACS1	Potri.002G192400	1632	543	61259.9	5.52	38.94	stable	93.17	-0.119	Peroxisome
AtLACS1	AT2G47240	1983	660	74597.9	5.97	33.63	stable	87.85	-0.214	Peroxisome
OsLACS1	LOC_Os05g04170	2022	673	75097.8	6.81	32.81	stable	86.58	-0.147	Peroxisome
PtLACS2	Potri.009G109900	1980	659	73561.3	5.68	36.98	stable	85.19	-0.2	Peroxisome
AtLACS2	AT1G49430	1998	665	74389.1	5.8	34.76	stable	84.15	-0.196	Peroxisome
OsLACS2	LOC_Os11g35400	1986	661	73790.9	7.77	35.2	stable	83.74	-0.187	Peroxisome
PtLACS3	Potri.001G091900	1749	582	64850.6	5.85	29.73	stable	91.41	-0.127	Peroxisome
AtLACS3	AT1G64400	1998	665	74751.2	7.54	33.43	stable	91.86	-0.241	Peroxisome
OsLACS3	LOC_Os06g06350	1959	652	72414.4	6	30.27	stable	91.18	-0.106	Peroxisome
PtLACS4	Potri.003G139700	1989	662	73889.2	6.54	35.23	stable	89.79	-0.171	Peroxisome
AtLACS4	AT4G23850	2001	666	74507.8	5.64	40.68	unstable	88.95	-0.144	Peroxisome
OsLACS4	LOC_Os01g48910	1998	665	73575.6	6.05	35.04	stable	85.73	-0.193	Peroxisome
AtLACS5	AT4G11030	2001	666	74064.2	6.6	33.6	stable	86.76	-0.154	Peroxisome
OsLACS5	LOC_Os01g46750	1971	656	72770.9	5.9	30.03	stable	89.18	-0.059	Peroxisome
PtLACS6	Potri.010G090200	2112	703	77689.9	7.23	33.37	stable	87.8	-0.136	Peroxisome
AtLACS6	AT3G05970	2106	701	76603.4	8.11	31.74	stable	87.86	-0.082	Peroxisome
OsLACS6	LOC_Os11g04980	2130	709	78254.9	7.48	33.61	stable	89.44	-0.072	Peroxisome
PtLACS7	Potri.013G021300	2088	695	77013.3	7.52	37.08	stable	88.49	-0.128	Peroxisome
AtLACS7	AT5G27600	2103	700	77353.3	6.15	37.08	stable	85.77	-0.14	Peroxisome
OsLACS7	LOC_Os12g04990	2124	707	77900.3	7.85	38.08	stable	88.3	-0.132	Peroxisome
PtLACS8-1	Potri.014G169400	2196	731	79876.8	7.51	27.25	stable	88.45	-0.078	Peroxisome
PtLACS8-2	Potri.014G169600	2196	731	79758.9	7.81	27.69	stable	89.92	-0.052	Peroxisome
AtLACS8	AT2G04350	2163	720	78343.2	7.51	28.09	stable	89.19	-0.109	Peroxisome
OsLACS8	LOC_Os05g25310	2181	726	79879	8.08	26.13	stable	88.26	-0.123	Peroxisome
PtLACS9-1	Potri.002G084100	2091	696	76193.1	7.12	28.22	stable	99.17	0.034	Peroxisome
PtLACS9-2	Potri.005G177500	2094	697	76076	7.08	27.5	stable	98.78	0.043	Peroxisome
AtLACS9	AT1G77590	2076	691	76175.7	6.54	33.56	stable	91.82	-0.065	Peroxisome
OsLACS9	LOC_Os12g07110	2097	698	76746.7	7.14	32.79	stable	96.79	-0.049	Peroxisome
