# Supplementary material for: Long-Chain Acyl-CoA Synthetases Promote Poplar Resistance to Abiotic Stress by Regulating Long-Chain Fatty Acid Biosynthesis
Source: Int J Mol Sci. 2022 Jul 29;23(15):8401. doi: 10.3390/ijms23158401 (PMC9369374; doi:10.3390/ijms23158401)
Supplement: Supplementary file 1 [file ijms-23-08401-s001.zip › Supplementary Table S4.xlsx]

## Sheet: Sheet1
PtLACS1			PtLACS2			PtLACS3			PtLACS4			PtLACS6			PtLACS7			PtLACS8-1			PtLACS8-2			PtLACS9-1			PtLACS9-2
# x (Site)	Score	Kinase	# x (Site)	Score	Kinase	# x (Site)	Score	Kinase	# x (Site)	Score	Kinase	# x (Site)	Score	Kinase	# x (Site)	Score	Kinase	# x (Site)	Score	Kinase	# x (Site)	Score	Kinase	# x (Site)	Score	Kinase	# x (Site)	Score	Kinase
63 T	0.554	CKII	14 S	0.55	PKA	22 S	0.611	PKA	22 S	0.667	PKA	20 S	0.507	cdc2	3 S	0.557	cdk5	4 S	0.528	CKI	4 S	0.528	CKI	2 S	0.512	p38MAPK	21 S	0.736	PKC
64 S	0.657	CKII	19 S	0.583	PKG	53 S	0.753	PKC	22 S	0.526	PKG	31 S	0.589	cdk5	11 S	0.723	PKA	7 S	0.584	CKI	7 S	0.584	CKI	24 T	0.823	PKC	52 T	0.544	PKG
64 S	0.538	CKI	68 S	0.509	cdc2	57 Y	0.507	INSR	53 S	0.705	PKC	31 S	0.52	GSK3	11 S	0.571	RSK	7 S	0.554	PKC	7 S	0.554	PKC	24 T	0.519	cdc2	79 T	0.51	PKC
66 T	0.64	CKII	78 T	0.778	PKC	80 T	0.909	PKC	80 T	0.912	PKC	40 T	0.572	PKG	18 S	0.524	cdc2	11 S	0.673	cdk5	11 S	0.673	cdk5	44 S	0.812	PKA	108 T	0.552	PKC
66 T	0.528	CKI	78 T	0.556	PKG	0.508	0.508	INSR	85 Y	0.504	INSR	46 S	0.562	CKI	19 S	0.843	PKC	11 S	0.506	GSK3	11 S	0.506	GSK3	52 T	0.535	PKG	140 T	0.545	CKII
80 S	0.569	CKII	109 S	0.504	cdc2	87 T	0.604	PKC	94 S	0.606	PKC	51 S	0.535	cdc2	25 S	0.531	CKII	22 Y	0.613	INSR	22 Y	0.579	INSR	79 T	0.592	PKC	140 T	0.518	PKG
81 Y	0.506	INSR	116 T	0.578	CKII	94 S	0.586	PKC	94 S	0.52	PKA	60 T	0.835	PKC	35 S	0.564	DNAPK	24 S	0.562	PKC	24 S	0.77	PKC	108 T	0.581	CKII	157 S	0.773	PKA
82 S	0.573	CKII	116 T	0.506	cdc2	119 S	0.504	DNAPK	119 S	0.592	DNAPK	71 T	0.616	cdk5	35 S	0.534	ATM	31 T	0.553	PKC	31 T	0.553	PKC	109 Y	0.549	SRC	160 T	0.501	PKC
95 S	0.508	cdc2	123 S	0.596	DNAPK	167 T	0.595	PKC	167 T	0.528	PKC	71 T	0.59	p38MAPK	53 T	0.835	PKC	49 S	0.726	PKC	49 S	0.726	PKC	109 Y	0.534	EGFR	164 S	0.568	CKII
110 Y	0.529	INSR	123 S	0.53	ATM	171 S	0.506	cdc2	172 T	0.642	DNAPK	71 T	0.51	GSK3	61 S	0.692	PKC	101 S	0.788	PKC	101 S	0.788	PKC	130 S	0.504	CKII	173 S	0.551	CKII
114 T	0.818	PKC	160 S	0.535	PKA	172 T	0.642	DNAPK	177 T	0.752	PKC	98 T	0.899	PKC	64 S	0.61	cdk5	106 S	0.526	PKA	106 S	0.526	PKA	140 T	0.543	CKII	196 S	0.555	PKA
127 T	0.584	PKC	164 S	0.513	cdc2	177 T	0.6	PKC	180 S	0.537	PKC	107 T	0.804	PKC	64 S	0.556	p38MAPK	106 S	0.52	p38MAPK	106 S	0.52	p38MAPK	140 T	0.518	PKG	201 T	0.88	PKC
147 T	0.562	CKII	164 S	0.509	PKC	180 S	0.689	PKC	201 S	0.635	CKII	114 T	0.803	PKC	64 S	0.518	GSK3	113 T	0.898	PKC	113 T	0.898	PKC	151 S	0.763	PKC	0.524	0.524	cdk5
148 T	0.544	CKII	171 S	0.579	cdc2	186 S	0.516	CKII	214 Y	0.528	INSR	122 T	0.615	PKC	91 T	0.848	PKC	118 S	0.551	PKA	118 S	0.551	PKA	157 S	0.77	PKA	212 T	0.5	GSK3
152 Y	0.541	INSR	171 S	0.505	PKC	201 S	0.65	CKII	229 Y	0.508	INSR	131 T	0.548	CKI	100 T	0.602	PKC	125 S	0.607	PKC	125 S	0.607	PKC	160 T	0.584	PKC	215 S	0.506	cdc2
176 S	0.767	PKA	178 S	0.805	PKC	214 Y	0.543	INSR	233 T	0.85	PKC	131 T	0.54	PKC	111 Y	0.519	INSR	138 Y	0.54	EGFR	138 Y	0.54	EGFR	164 S	0.568	CKII	218 S	0.81	PKC
176 S	0.748	PKC	199 S	0.569	CKI	229 Y	0.508	INSR	260 S	0.864	PKC	146 S	0.543	PKG	115 T	0.599	PKC	142 T	0.606	PKC	142 T	0.606	PKC	173 S	0.551	CKII	222 S	0.841	PKC
221 S	0.515	p38MAPK	199 S	0.551	CKII	233 T	0.85	PKC	264 S	0.776	PKA	146 S	0.526	cdc2	116 Y	0.51	SRC	143 Y	0.512	EGFR	143 Y	0.512	EGFR	173 S	0.515	cdc2	229 S	0.665	PKB
249 S	0.537	p38MAPK	208 S	0.523	PKA	266 T	0.507	PKC	264 S	0.501	cdc2	169 S	0.721	PKC	128 S	0.68	PKC	143 Y	0.507	SRC	143 Y	0.507	SRC	196 S	0.588	PKA	229 S	0.51	RSK
277 S	0.692	PKA	226 Y	0.507	INSR	267 S	0.527	cdc2	266 T	0.51	CKII	211 S	0.528	cdc2	162 S	0.736	PKC	174 T	0.523	CKII	174 T	0.523	CKII	201 T	0.878	PKC	249 S	0.524	CKII
277 S	0.533	cdc2	230 T	0.84	PKC	267 S	0.519	PKC	267 S	0.507	cdc2	231 S	0.528	PKC	201 S	0.635	PKC	194 T	0.606	PKC	194 T	0.668	PKC	217 S	0.5	cdc2	258 T	0.622	PKC
279 S	0.589	CKII	267 S	0.502	cdc2	271 Y	0.516	INSR	271 Y	0.51	INSR	234 S	0.512	PKC	201 S	0.576	CKI	207 S	0.582	DNAPK	207 S	0.582	DNAPK	222 S	0.685	PKC	261 S	0.792	PKC
279 S	0.574	cdc2	268 Y	0.544	INSR	316 S	0.547	cdc2	271 Y	0.51	SRC	235 S	0.502	GSK3	204 S	0.504	cdc2	207 S	0.566	cdc2	207 S	0.566	cdc2	222 S	0.519	cdc2	262 T	0.637	PKC
280 T	0.663	CKII	268 Y	0.542	SRC	337 S	0.504	cdc2	330 S	0.503	cdc2	248 S	0.81	PKC	208 S	0.517	PKC	207 S	0.514	CKII	207 S	0.514	CKII	229 S	0.722	PKB	287 T	0.587	CKII
290 S	0.726	PKA	284 T	0.634	PKC	337 S	0.503	PKC	337 S	0.503	PKC	248 S	0.513	DNAPK	241 S	0.611	PKC	211 T	0.565	DNAPK	211 T	0.565	DNAPK	257 Y	0.519	INSR	287 T	0.514	PKC
320 T	0.786	PKC	322 Y	0.514	INSR	345 T	0.515	PKA	345 T	0.625	PKA	248 S	0.512	ATM	246 S	0.682	PKA	215 T	0.608	PKC	215 T	0.608	PKC	258 T	0.622	PKC	295 Y	0.524	INSR
357 T	0.731	PKA	329 T	0.907	PKC	352 S	0.752	PKC	345 T	0.509	cdc2	253 S	0.666	PKA	246 S	0.532	DNAPK	225 T	0.769	PKC	225 T	0.769	PKC	261 S	0.792	PKC	295 Y	0.502	EGFR
360 S	0.705	PKC	329 T	0.534	DNAPK	356 S	0.783	PKC	352 S	0.822	PKC	253 S	0.532	DNAPK	267 T	0.726	PKC	230 S	0.572	PKC	230 S	0.572	PKC	262 T	0.637	PKC	324 T	0.595	cdk5
372 S	0.531	CKI	348 Y	0.503	EGFR	357 S	0.863	PKC	356 S	0.783	PKC	270 Y	0.514	INSR	268 T	0.509	PKC	231 S	0.607	CKI	231 S	0.607	CKI	295 Y	0.549	EGFR	324 T	0.549	p38MAPK
380 T	0.573	CKII	389 S	0.774	PKC	392 S	0.512	PKC	357 S	0.876	PKC	274 T	0.726	PKC	270 T	0.531	p38MAPK	234 T	0.792	PKC	234 T	0.792	PKC	318 S	0.535	PKG	329 T	0.793	PKC
405 S	0.628	PKA	405 T	0.518	PKA	398 S	0.559	cdc2	392 S	0.512	PKC	275 T	0.509	PKC	284 S	0.59	PKC	235 T	0.628	PKC	235 T	0.628	PKC	324 S	0.572	cdk5	331 T	0.739	PKC
405 S	0.572	PKG	406 S	0.753	PKA	409 S	0.76	PKA	398 S	0.559	cdc2	277 T	0.531	p38MAPK	300 Y	0.549	INSR	247 T	0.515	CKII	247 T	0.515	CKII	324 S	0.512	p38MAPK	339 T	0.854	PKC
405 S	0.535	ATM	406 S	0.505	CaM-II	426 T	0.544	CKI	409 S	0.76	PKA	291 S	0.565	PKC	321 Y	0.548	SRC	248 T	0.564	CKII	248 T	0.564	CKII	329 T	0.673	PKC	339 T	0.712	PKA
405 S	0.515	DNAPK	408 S	0.595	PKC	429 S	0.594	PKA	426 T	0.544	CKI	291 S	0.537	cdc2	368 S	0.531	cdc2	0.503	0.503	cdc2	254 S	0.503	cdc2	331 T	0.604	PKC	344 T	0.772	PKC
409 Y	0.512	SRC	411 S	0.624	DNAPK	439 T	0.73	PKC	429 S	0.594	PKA	298 S	0.736	PKC	382 S	0.83	PKC	256 S	0.594	cdc2	256 S	0.594	cdc2	339 T	0.854	PKC	349 T	0.602	PKC
434 S	0.709	PKC	411 S	0.561	CKI	453 S	0.605	CKII	439 T	0.73	PKC	299 T	0.765	PKC	382 S	0.515	cdc2	0.567	0.567	cdc2	257 T	0.567	cdc2	339 T	0.712	PKA	376 T	0.858	PKC
437 S	0.519	cdc2	411 S	0.556	ATM	453 S	0.568	PKC	453 S	0.588	CKII	302 S	0.523	cdc2	389 S	0.847	PKC	258 S	0.768	PKC	258 S	0.768	PKC	344 T	0.772	PKC	389 S	0.864	PKA
452 S	0.542	PKA	425 T	0.529	PKC	463 S	0.533	PKC	463 S	0.533	PKC	304 S	0.559	cdc2	394 S	0.548	cdk5	264 S	0.6	CKII	264 S	0.549	CKII	349 T	0.602	PKC	389 S	0.655	PKG
462 S	0.599	PKA	436 T	0.712	PKC	464 S	0.538	PKC	464 S	0.538	PKC	304 S	0.529	CKII	394 S	0.518	PKA	266 S	0.633	CKII	266 S	0.572	CKI	389 S	0.864	PKA	389 S	0.579	RSK
478 S	0.531	cdc2	446 S	0.523	CKII	476 T	0.639	PKA	476 T	0.639	PKA	375 S	0.693	PKA	394 S	0.507	p38MAPK	266 S	0.554	CKI	266 S	0.536	CKII	389 S	0.655	PKG	394 S	0.544	cdc2
482 T	0.528	CKII	450 S	0.562	PKA	499 T	0.551	CKII	488 T	0.539	CKII	387 Y	0.552	EGFR	418 S	0.535	PKC	280 S	0.502	PKC	275 S	0.505	PKA	389 S	0.579	RSK	427 S	0.733	PKC
502 S	0.552	CKII	450 S	0.551	RSK	510 S	0.502	DNAPK	499 T	0.571	CKII	428 S	0.54	p38MAPK	418 S	0.503	PKA	293 T	0.561	PKC	293 T	0.561	PKC	394 S	0.521	cdc2	427 S	0.513	cdc2
513 T	0.715	PKC	460 S	0.549	cdc2	524 S	0.546	PKG	510 S	0.502	DNAPK	431 S	0.558	p38MAPK	421 S	0.566	p38MAPK	296 S	0.864	PKC	296 S	0.864	PKC	427 S	0.733	PKC	436 T	0.559	ATM
515 T	0.914	PKC	461 S	0.651	PKC	524 S	0.515	DNAPK	524 S	0.546	PKG	431 S	0.512	GSK3	424 S	0.561	p38MAPK	296 S	0.504	CKI	296 S	0.504	CKI	436 T	0.571	ATM	462 T	0.567	CKII
525 S	0.625	PKC	461 S	0.512	cdc2	524 S	0.514	ATM	524 S	0.515	DNAPK	453 T	0.521	CKI	424 S	0.523	GSK3	297 T	0.59	PKC	297 T	0.59	PKC	462 T	0.567	CKII	470 S	0.53	PKC
			472 S	0.537	cdc2	528 Y	0.54	SRC	524 S	0.514	ATM	457 S	0.512	cdk5	486 S	0.523	CKII	319 T	0.693	PKC	325 S	0.539	PKG	464 S	0.502	CKII	470 S	0.502	CKI
the highest score 0.914, 515 T, PKC			473 T	0.669	PKA	538 Y	0.547	SRC	528 Y	0.54	SRC	457 S	0.506	GSK3	502 T	0.554	PKA	325 S	0.539	PKG	325 S	0.526	PKA	470 S	0.554	CKI	481 S	0.5	PKC
			476 S	0.571	PKC	556 S	0.508	cdc2	538 Y	0.547	SRC	460 S	0.555	CKII	555 Y	0.583	EGFR	326 S	0.545	cdc2	326 S	0.53	cdc2	470 S	0.537	PKC	523 T	0.595	PKC
			496 T	0.561	CKII	584 S	0.509	CKII	556 S	0.507	cdc2	461 S	0.674	CKII	565 Y	0.523	EGFR	350 S	0.536	PKC	350 S	0.536	PKC	481 S	0.57	PKC	568 Y	0.532	EGFR
			521 S	0.546	PKG	600 T	0.502	CKI	600 T	0.514	CKI	461 S	0.577	DNAPK	565 Y	0.503	SRC	350 S	0.51	CKI	350 S	0.51	CKI	496 S	0.516	CKII	583 Y	0.532	EGFR
			521 S	0.515	DNAPK	632 T	0.557	p38MAPK	632 T	0.563	p38MAPK	461 S	0.52	CKI	565 Y	0.501	INSR	357 Y	0.538	INSR	357 Y	0.538	INSR	621 T	0.682	PKC	621 T	0.516	PKC
			521 S	0.514	ATM	634 T	0.924	PKC	632 T	0.515	CKI	474 S	0.51	cdk5	572 S	0.693	PKA	366 T	0.604	PKC	366 T	0.604	PKC	622 S	0.612	CKII	621 T	0.502	CKII
			525 Y	0.54	SRC	658 S	0.623	PKC	634 T	0.922	PKC	474 S	0.506	GSK3	572 S	0.544	PKG	367 S	0.762	PKC	367 S	0.762	PKC	662 S	0.692	PKC	632 T	0.527	CKII
			542 T	0.536	PKG				656 S	0.52	PKC	474 S	0.505	cdc2	572 S	0.506	ATM	374 T	0.835	PKC	374 T	0.835	PKC	666 T	0.505	p38MAPK	662 S	0.692	PKC
			543 S	0.507	cdc2	the highest score 0.924, 634 T, PKC			658 S	0.746	PKC	492 T	0.503	CKII	572 S	0.505	RSK	0.605	0.605	PKA	379 S	0.7	PKA	666 T	0.505	GSK3	666 T	0.505	p38MAPK
			576 T	0.576	CKII				661 S	0.524	PKG	493 S	0.526	CKII	660 T	0.615	p38MAPK	429 S	0.52	CKI	429 S	0.56	cdc2	669 T	0.544	cdc2	666 T	0.505	GSK3
			602 T	0.552	PKC							521 T	0.543	CKII	662 T	0.789	PKC	429 S	0.504	cdc2	471 S	0.56	ATM	692 S	0.614	CKII	669 T	0.544	cdc2
			629 T	0.589	p38MAPK				the highest score 0.922, 634 T, PKC			533 S	0.518	PKA	679 S	0.535	cdc2	471 S	0.61	ATM	475 T	0.76	PKC				692 S	0.575	CKII
			631 T	0.849	PKC							533 S	0.508	CKII	679 S	0.51	PKA	475 T	0.76	PKC	498 Y	0.506	EGFR	the highest score 0.878, 201 T, PKC
			651 Y	0.51	SRC							562 Y	0.585	EGFR	686 S	0.672	PKC	505 S	0.556	PKC	505 S	0.556	PKC				the highest score 0.880, 201 T, PKC
												572 Y	0.516	SRC	686 S	0.507	cdc2	505 S	0.544	CKI	505 S	0.545	CKI
			the highest score 0.907, 329 T, PKC									587 S	0.528	PKA				522 S	0.523	CKII	522 S	0.518	CKII
												590 S	0.534	cdc2	the highest score 0.848, 91 T , PKC			528 Y	0.562	EGFR	528 Y	0.562	EGFR
												614 Y	0.523	INSR				603 Y	0.532	EGFR	603 Y	0.532	EGFR
												667 T	0.648	p38MAPK				615 S	0.541	CKI	615 S	0.541	CKI
												667 T	0.559	CKI				615 S	0.506	CKII	615 S	0.506	CKII
												669 T	0.75	PKC				616 S	0.518	CKII	616 S	0.518	CKII
												698 S	0.709	PKC				669 S	0.654	CKII	669 S	0.654	CKII
												699 S	0.817	PKC				682 S	0.526	PKC	701 T	0.523	p38MAPK
																		682 S	0.518	PKG
												the highest score 0.899, 98 T, PKC						701 T	0.523	p38MAPK	the highest score 0.898,113 T, PKC
																		704 S	0.526	cdc2
																		720 S	0.733	PKC
																		the highest score 0.898, 113 T, PKC

## Sheet: Sheet3
	PKA
INSR	PKG		CaM-II
ATM	cdc2
cdc2	PKC
cdc2	PKG
CKI	CKII
CKII	DNAPK
CKII	ATM
DNAPK	PKA
INSR	cdc2
p38MAPK	PKC
PKA	CKI		EGFR
PKA	INSR
PKA	PKC
PKC	SRC		RSK
PKC	EGFR
PKG	CaM-II
SRC	CKI		SRC
	ATM
10	RSK
	CKII
	DNAPK
	p38MAPK
	SRC
